# Supplementary material for: Novel Oleanolic Acid-Phtalimidines Tethered 1,2,3 Triazole Hybrids as Promising Antibacterial Agents: Design, Synthesis, In Vitro Experiments and In Silico Docking Studies
Source: Molecules. 2023 Jun 8;28(12):4655. doi: 10.3390/molecules28124655 (PMC10303287; doi:10.3390/molecules28124655)
Supplement: Supplementary file 1 [file molecules-28-04655-s001.zip]

Archive with 1 entries (1 files):
- molecules-2432047-supplementary.pdf
